# Supplementary material for: Cross-sectional study of Fasciola gigantica and other trematode infections of cattle in Edu Local Government Area, Kwara State, north-central Nigeria
Source: Parasit Vectors. 2016 Aug 26;9(1):470. doi: 10.1186/s13071-016-1737-5 (PMC5002138; doi:10.1186/s13071-016-1737-5)
Supplement: Additional file 1: Table S1. — General characterisitics of households surveyed in Edu LGA, Kwara State. (XLSX 10 kb) [file 13071_2016_1737_MOESM1_ESM.xlsx]

## Sheet: Sheet1
Table S1: General characterisitics of households surveyed in Edu LGA, Kwara State.
Gender of respondents	Frequency	Percentage (%)
Male	65	100
Age of Household head in years
20 - 39 years	23	36.5
40 - 59 years	33	52.4
> 60 years	7	11.1
Marital Status
Married	63	96.9
Single	1	1.5
Divorced	1	1.5
Ethnic Affiliation of head of household
Fulani	54	83
Zabaruma	9	13.8
Zimbabwe White	2	3.1
Level of Education of head of household
No Formal education	58	93.5
Primary	2	3.2
Quranic	2	3.2
Main economic activities
Mainly livestock	44	67.7
Mixed farming	21	32.3
Main crops grown
Rice	1	4.5
Maize	11	50
Maize and Beans	8	36.4
Sorghum	1	4.5
None	1	4.5
Type of livestock kept
Cattle	57	90.5
Cattle and Sheep	4	6.3
Cattle, Sheep and goats	2	3.2
Main purpose of keeping livestock
Income (for weddings, pilgrimage and schooling for their children)	53	85.5
Domestic milk and meat production	2	3.2
Manure production	6	9.7
Cultural reasons	1	1.6
Cattle herd size
15 - 50 cattle	31	50
51 - 100 cattle	26	41.9
> 100 cattle	5	8.1
Type of Management System
Zero grazing	2	3.1
Pastoral/Nomadic	51	78.5
Agro-pastoral	12	18.5
Grazing distance
1-5Km	61	93.8
Both 1-5Km and >20Km	1	1.5
None	3	4.6
Grazing areas
Fadama/Irrigation areas	1	1.6
River/Lakes/Dams	59	92.2
Fadama/Irrigation/River/Lakes/Dams	2	3.1
None	2	3.1
Liver fluke is a serious disease
Agree	62	98.4
Disagree	1	1.6
Are you aware of the importance of snail in its transmission
No	60	98.4
Do not know	1	1.6
Anthelmintic drugs used
Albendazole	19	31.1
Nitroxynil	31	50.8
Levamisole	9	14.8
Ivomec	2	3.3
