# Supplementary material for: Cross-sectional study of Fasciola gigantica and other trematode infections of cattle in Edu Local Government Area, Kwara State, north-central Nigeria
Source: Parasit Vectors. 2016 Aug 26;9(1):470. doi: 10.1186/s13071-016-1737-5 (PMC5002138; doi:10.1186/s13071-016-1737-5)
Supplement: Additional file 2: Table S2. — Univariate analysis of trematode infections in cattle based on household and cattle data in Edu, Kwara State, Nigeria. (XLSX 16 kb) [file 13071_2016_1737_MOESM2_ESM.xlsx]

## Sheet: Sheet1
Table S2: Univariate analysis of trematode infections in cattle based on household and cattle data in Edu, Kwara State, Nigeria.
Predictor Variables			Number of cattle sampled		Fasciola positives (%)		Paramphistomum positives (%)		Dicrocoelium positives (%)
Age of respondents
20-39			254		207	0.815	43	0.169	13	0.051
40-59			333		232	0.697	45	0.135	25	0.075
≥ 60			81		59	0.728	19	0.235	12	0.148
Pvalue					0.005		0.08		0.015
Ethnicity of respondents
Fulani			542		424	0.782	108	0.199	47	0.087
Zabaruma			124		89	0.718	2	0.016	2	0.016
Zimbabwe White			20		1	0.05	0	0	1	0.05
Pvalue					0.001		0.001		0.022
Main economic activities
Mainly livestock			453		352	0.777	79	0.174	29	0.064
Mixed farming			233		162	0.695	31	0.133	21	0.09
Pvalue					0.019		0.162		0.213
Management system
Zero grazing			20		1	0.05	0	0	1	0.05
Pastoral			527		416	0.789	104	0.197	44	0.083
Agropastoral			139		97	0.698	6	0.043	5	0.036
Pvalue					0.001		0.001		0.147
Type of livestock kept
Cattle			621		489	0.787	105	0.169	44	0.071
Cattle and Sheep			29		11	0.379	2	0.069	5	0.172
Cattle, sheep and goats			16		13	0.812	3	0.188	0	0
Pvalue					0.001		0.355		0.08
Anthelmintic drug used
Levamisole			92		78	0.848	12	0.13	3	0.033
Albendazole			214		149	0.696	28	0.131	17	0.079
Ivomec			15		9	0.6	2	0.133	2	0.133
Nitroxynil			335		263	0.785	65	0.194	25	0.075
Pvalue					0.008		0.187		0.28
Cattle herd size
15-50			343		279	0.813	42	0.122	14	0.041
51-100			263		201	0.764	49	0.186	21	0.08
>100			80		34	0.425	19	0.238	15	0.188
Pvalue					0.001		0.014		0.001
Grazing distance
None			30		11	0.367	1	0.033	1	0.033
1-5Km			649		500	0.77	107	0.165	48	0.074
More than 5Km			7		3	0.429	2	0.286	1	0.143
P-value					0.001		0.105		0.477
Grazing areas
Fadama/River/lake/Dam			659		510	0.774	110	0.167	47	0.071
None			20		1	0.05	0	0	1	0.05
P-value					0.001		0.046		0.714
Age of cattle
12-24 months(weaners)			96		60	0.625	16	0.167	14	0.146
>24 months (adults)			578		447	0.773	91	0.157	35	0.061
P-value					0.002		0.819		0.003
Sex of cattle
Male			318		245	0.77	50	0.157	20	0.063
Female			362		267	0.738	58	0.16	28	0.077
P-value					0.321		0.915		0.463
Variables P<0.20 included in the logistic regression analysis.
